# Supplementary material for: Disrupted autophagy undermines skeletal muscle adaptation and integrity
Source: Mamm Genome. 2016 Aug 2;27(11):525–37. doi: 10.1007/s00335-016-9659-2 (PMC5110612; doi:10.1007/s00335-016-9659-2)
Supplement: Supplementary file 1 — Supplementary material 1 (XLSX 50 kb) [file 335_2016_9659_MOESM1_ESM.xlsx]

## Sheet: Sheet1
GO term	Description	P-value	FDR q-value	Genes
GO:0044449	contractile fiber part	4.82e-79	7.78e-76
GO:0030018	Z disc	8.26e-41	6.67e-38
GO:0044444	cytoplasmic part	4.21e-32	2.27e-29
GO:0042383	sarcolemma	2.84e-29	1.15e-26
GO:0030017	sarcomere	3.17e-26	1.02e-23
GO:0044422	organelle part	9.82e-23	2.64e-20
GO:0032991	macromolecular complex	1.31e-20	3.03e-18
GO:0043234	protein complex	1.5e-20	3.03e-18
GO:0031674	I band	1.02e-17	1.83e-15
GO:0044424	intracellular part	3.73e-17	6.03e-15
GO:0030315	T-tubule	2.97e-16	4.36e-14
GO:0005829	cytosol	2.98e-16	4.01e-14
GO:0044464	cell part	4.01e-16	4.99e-14
GO:0098797	plasma membrane protein complex	3.98e-15	4.59e-13
GO:0034703	cation channel complex	6.2e-15	6.68e-13
GO:0014704	intercalated disc	3.14e-14	3.17e-12
GO:0016010	dystrophin-associated glycoprotein complex	3.2e-13	3.04e-11
GO:0005859	muscle myosin complex	1.33e-12	1.19e-10
GO:0044291	cell-cell contact zone	1.37e-12	1.16e-10
GO:0098796	membrane protein complex	2.5e-12	2.02e-10
GO:0005856	cytoskeleton	3.71e-12	2.85e-10
GO:0016020	membrane	3.99e-12	2.93e-10
GO:0043226	organelle	2.78e-11	1.95e-09
GO:0016460	myosin II complex	5.09e-11	3.43e-09
GO:0044463	cell projection part	1.42e-10	9.16e-09
GO:0044446	intracellular organelle part	1.8e-10	1.12e-08
GO:0034702	ion channel complex	1.91e-10	1.15e-08
GO:0043229	intracellular organelle	2.52e-10	1.45e-08
GO:0005861	troponin complex	2.77e-10	1.54e-08
GO:1902495	transmembrane transporter complex	2.8e-10	1.51e-08
GO:1990351	transporter complex	3.84e-10	2e-08
GO:0001518	voltage-gated sodium channel complex	4.62e-10	2.33e-08
GO:0032982	myosin filament	5.68e-10	2.78e-08
GO:0016529	sarcoplasmic reticulum	8.66e-10	4.11e-08
GO:0030054	cell junction	1.77e-09	8.18e-08
GO:0043228	non-membrane-bounded organelle	2.42e-09	1.09e-07
GO:0043232	intracellular non-membrane-bounded organelle	2.42e-09	1.06e-07
GO:0034706	sodium channel complex	2.52e-09	1.07e-07
GO:0016012	sarcoglycan complex	4.12e-09	1.71e-07
GO:0031672	A band	4.4e-09	1.77e-07
GO:0043034	costamere	9.66e-09	3.81e-07
GO:0070161	anchoring junction	1.15e-08	4.41e-07
GO:0016459	myosin complex	3.29e-08	1.24e-06
GO:0033017	sarcoplasmic reticulum membrane	3.54e-08	1.3e-06
GO:0043227	membrane-bounded organelle	3.66e-08	1.31e-06
GO:0031982	vesicle	4.61e-08	1.62e-06
GO:0044430	cytoskeletal part	4.62e-08	1.59e-06
GO:0005912	adherens junction	9.36e-08	3.15e-06
GO:0005911	cell-cell junction	1.03e-07	3.39e-06
GO:0044459	plasma membrane part	2.41e-07	7.79e-06
GO:0030055	cell-substrate junction	4.43e-07	1.4e-05
GO:0030057	desmosome	6.19e-07	1.92e-05
GO:0008076	voltage-gated potassium channel complex	6.45e-07	1.96e-05
GO:0034705	potassium channel complex	7.18e-07	2.15e-05
GO:0005924	cell-substrate adherens junction	1.53e-06	4.48e-05
GO:0005783	endoplasmic reticulum	2.37e-06	6.84e-05
GO:0097458	neuron part	3.09e-06	8.76e-05
GO:0033185	dolichol-phosphate-mannose synthase complex	3.24e-06	9.01e-05
GO:0031501	mannosyltransferase complex	3.24e-06	8.86e-05
GO:0031090	organelle membrane	3.73e-06	0.000101
GO:0044432	endoplasmic reticulum part	4.22e-06	0.000112
GO:0030016	myofibril	4.46e-06	0.000116
GO:0005925	focal adhesion	4.88e-06	0.000125
GO:0065010	extracellular membrane-bounded organelle	5.36e-06	0.000135
GO:0070062	extracellular exosome	5.36e-06	0.000133
GO:0005776	autophagosome	5.57e-06	0.000136
GO:0031974	membrane-enclosed lumen	6.09e-06	0.000147
GO:0043230	extracellular organelle	6.32e-06	0.00015
GO:1903561	extracellular vesicle	6.32e-06	0.000148
GO:0005575	cellular_component	7e-06	0.000162
GO:0098590	plasma membrane region	7.54e-06	0.000171
GO:0044429	mitochondrial part	7.92e-06	0.000178
GO:0005637	nuclear inner membrane	8.01e-06	0.000177
GO:0005773	vacuole	8.11e-06	0.000177
GO:0014701	junctional sarcoplasmic reticulum membrane	9.3e-06	0.0002
GO:0005789	endoplasmic reticulum membrane	1.05e-05	0.000222
GO:0005737	cytoplasm	1.07e-05	0.000224
GO:0031988	membrane-bounded vesicle	1.1e-05	0.000228
GO:0043233	organelle lumen	1.11e-05	0.000228
GO:0042995	cell projection	1.16e-05	0.000233
GO:0005862	muscle thin filament tropomyosin	1.28e-05	0.000255
GO:0043292	contractile fiber	1.88e-05	0.000369
GO:0032432	actin filament bundle	2.06e-05	0.000401
GO:0070013	intracellular organelle lumen	2.13e-05	0.00041
GO:0098589	membrane region	2.35e-05	0.000447
GO:0036379	myofilament	3.06e-05	0.000574
GO:0030175	filopodium	3.23e-05	0.0006
GO:0043025	neuronal cell body	4.02e-05	0.000737
GO:0005635	nuclear envelope	4.11e-05	0.000745
GO:0030426	growth cone	4.14e-05	0.000743
GO:0043231	intracellular membrane-bounded organelle	4.66e-05	0.000826
GO:0033268	node of Ranvier	5.7e-05	0.001
GO:0030427	site of polarized growth	5.85e-05	0.00102
GO:0044297	cell body	6.86e-05	0.00118
GO:0031967	organelle envelope	7.02e-05	0.00119
GO:0015629	actin cytoskeleton	7.42e-05	0.00125
GO:0031975	envelope	7.43e-05	0.00124
GO:0005886	plasma membrane	9.7e-05	0.0016
