# Supplementary material for: Disrupted autophagy undermines skeletal muscle adaptation and integrity
Source: Mamm Genome. 2016 Aug 2;27(11):525–37. doi: 10.1007/s00335-016-9659-2 (PMC5110612; doi:10.1007/s00335-016-9659-2)
Supplement: Supplementary file 2 — Supplementary material 2 (XLSX 63 kb) [file 335_2016_9659_MOESM2_ESM.xlsx]

## Sheet: Sheet1
GO term	Description	P-value	FDR q-value
GO:0003012	muscle system process	4.78e-55	6.51e-51
GO:0006936	muscle contraction	3.7e-53	2.52e-49
GO:0006941	striated muscle contraction	7.34e-48	3.33e-44
GO:0060048	cardiac muscle contraction	5.24e-41	1.78e-37
GO:0002027	regulation of heart rate	9.24e-38	2.51e-34
GO:0030049	muscle filament sliding	2.9e-37	6.59e-34
GO:0033275	actin-myosin filament sliding	2.9e-37	5.65e-34
GO:0008016	regulation of heart contraction	3.11e-36	5.28e-33
GO:0044763	single-organism cellular process	1.21e-34	1.83e-31
GO:0086001	cardiac muscle cell action potential	5.03e-34	6.84e-31
GO:0070252	actin-mediated cell contraction	7.07e-34	8.75e-31
GO:0086091	regulation of heart rate by cardiac conduction	1.08e-31	1.23e-28
GO:0044057	regulation of system process	1.93e-31	2.02e-28
GO:0061337	cardiac conduction	2.05e-31	1.99e-28
GO:0086002	cardiac muscle cell action potential involved in contraction	3.84e-31	3.49e-28
GO:0030048	actin filament-based movement	8.43e-31	7.17e-28
GO:1903522	regulation of blood circulation	8.97e-30	7.18e-27
GO:0044699	single-organism process	1.64e-28	1.24e-25
GO:0035637	multicellular organismal signaling	7.76e-27	5.56e-24
GO:0030029	actin filament-based process	1.74e-26	1.19e-23
GO:0007517	muscle organ development	8.44e-26	5.47e-23
GO:0061061	muscle structure development	1.45e-25	8.96e-23
GO:0001508	action potential	2.26e-25	1.34e-22
GO:0060306	regulation of membrane repolarization	3.69e-25	2.09e-22
GO:0003008	system process	2.76e-24	1.5e-21
GO:0009987	cellular process	5.2e-24	2.72e-21
GO:0006937	regulation of muscle contraction	1.81e-23	9.12e-21
GO:0055001	muscle cell development	9e-23	4.37e-20
GO:0086005	ventricular cardiac muscle cell action potential	1.3e-22	6.12e-20
GO:0045214	sarcomere organization	2.04e-22	9.25e-20
GO:0090257	regulation of muscle system process	7.78e-22	3.42e-19
GO:0035269	protein O-linked mannosylation	7.96e-21	3.39e-18
GO:1904062	regulation of cation transmembrane transport	8.34e-21	3.44e-18
GO:0010959	regulation of metal ion transport	1.54e-20	6.16e-18
GO:0060415	muscle tissue morphogenesis	2.34e-20	9.1e-18
GO:0060307	regulation of ventricular cardiac muscle cell membrane repolarization	3.93e-20	1.49e-17
GO:0006942	regulation of striated muscle contraction	4.64e-20	1.71e-17
GO:0055002	striated muscle cell development	6.47e-20	2.32e-17
GO:0016043	cellular component organization	4.89e-19	1.71e-16
GO:0055008	cardiac muscle tissue morphogenesis	6.89e-19	2.35e-16
GO:0071840	cellular component organization or biogenesis	9.16e-19	3.04e-16
GO:0031032	actomyosin structure organization	9.99e-19	3.24e-16
GO:0034765	regulation of ion transmembrane transport	1.14e-18	3.6e-16
GO:0035268	protein mannosylation	1.54e-18	4.77e-16
GO:0034762	regulation of transmembrane transport	4.51e-18	1.36e-15
GO:0043269	regulation of ion transport	6.83e-18	2.02e-15
GO:0065008	regulation of biological quality	7.65e-18	2.22e-15
GO:0048856	anatomical structure development	2.6e-17	7.37e-15
GO:0042391	regulation of membrane potential	2.96e-17	8.21e-15
GO:0032879	regulation of localization	3.28e-17	8.91e-15
GO:0006996	organelle organization	1.73e-16	4.62e-14
GO:0007010	cytoskeleton organization	1.93e-16	5.05e-14
GO:0043270	positive regulation of ion transport	2.89e-16	7.43e-14
GO:0044707	single-multicellular organism process	3.36e-16	8.46e-14
GO:0032501	multicellular organismal process	1.15e-15	2.84e-13
GO:0043462	regulation of ATPase activity	1.31e-15	3.19e-13
GO:0048747	muscle fiber development	1.39e-15	3.33e-13
GO:0097502	mannosylation	3.73e-15	8.74e-13
GO:0006928	movement of cell or subcellular component	4.75e-15	1.1e-12
GO:0032412	regulation of ion transmembrane transporter activity	1.03e-14	2.33e-12
GO:0022898	regulation of transmembrane transporter activity	1.67e-14	3.73e-12
GO:0032502	developmental process	2.33e-14	5.12e-12
GO:0046716	muscle cell cellular homeostasis	3.62e-14	7.81e-12
GO:0051049	regulation of transport	4.11e-14	8.74e-12
GO:1904064	positive regulation of cation transmembrane transport	4.42e-14	9.25e-12
GO:0051239	regulation of multicellular organismal process	5.68e-14	1.17e-11
GO:0032409	regulation of transporter activity	7.53e-14	1.53e-11
GO:0008150	biological_process	7.54e-14	1.51e-11
GO:1901379	regulation of potassium ion transmembrane transport	1.32e-13	2.61e-11
GO:0086010	membrane depolarization during action potential	1.73e-13	3.36e-11
GO:0048513	organ development	3.43e-13	6.58e-11
GO:0055010	ventricular cardiac muscle tissue morphogenesis	3.47e-13	6.56e-11
GO:0030036	actin cytoskeleton organization	3.76e-13	7.01e-11
GO:0043266	regulation of potassium ion transport	7.13e-13	1.31e-10
GO:0098909	regulation of cardiac muscle cell action potential involved in regulation of contraction	1e-12	1.82e-10
GO:0044767	single-organism developmental process	1e-12	1.8e-10
GO:0098901	regulation of cardiac muscle cell action potential	1.33e-12	2.34e-10
GO:1902589	single-organism organelle organization	1.84e-12	3.21e-10
GO:0098900	regulation of action potential	2.73e-12	4.7e-10
GO:0044723	single-organism carbohydrate metabolic process	2.84e-12	4.84e-10
GO:0055013	cardiac muscle cell development	2.98e-12	5e-10
GO:0098662	inorganic cation transmembrane transport	3.51e-12	5.83e-10
GO:0034767	positive regulation of ion transmembrane transport	7.07e-12	1.16e-09
GO:0055117	regulation of cardiac muscle contraction	8.53e-12	1.38e-09
GO:0030001	metal ion transport	9.58e-12	1.53e-09
GO:1901016	regulation of potassium ion transmembrane transporter activity	9.95e-12	1.57e-09
GO:0055006	cardiac cell development	1.02e-11	1.59e-09
GO:0006493	protein O-linked glycosylation	1.14e-11	1.76e-09
GO:2000021	regulation of ion homeostasis	1.24e-11	1.89e-09
GO:0086012	membrane depolarization during cardiac muscle cell action potential	1.7e-11	2.57e-09
GO:0034764	positive regulation of transmembrane transport	1.8e-11	2.69e-09
GO:0014706	striated muscle tissue development	2.27e-11	3.35e-09
GO:0006091	generation of precursor metabolites and energy	3.28e-11	4.8e-09
GO:0044710	single-organism metabolic process	3.84e-11	5.56e-09
GO:0098660	inorganic ion transmembrane transport	5.02e-11	7.19e-09
GO:0098655	cation transmembrane transport	7.17e-11	1.02e-08
GO:1901381	positive regulation of potassium ion transmembrane transport	7.68e-11	1.08e-08
GO:0003009	skeletal muscle contraction	7.68e-11	1.07e-08
GO:0043268	positive regulation of potassium ion transport	7.97e-11	1.1e-08
GO:0035994	response to muscle stretch	1.4e-10	1.9e-08
GO:1901019	regulation of calcium ion transmembrane transporter activity	1.49e-10	2e-08
GO:0060537	muscle tissue development	1.94e-10	2.58e-08
GO:0006812	cation transport	2.15e-10	2.84e-08
GO:1903169	regulation of calcium ion transmembrane transport	2.17e-10	2.84e-08
GO:0098911	regulation of ventricular cardiac muscle cell action potential	2.77e-10	3.58e-08
GO:0005975	carbohydrate metabolic process	3.31e-10	4.26e-08
GO:0051050	positive regulation of transport	3.44e-10	4.37e-08
GO:0046034	ATP metabolic process	4.36e-10	5.5e-08
GO:0003015	heart process	4.62e-10	5.76e-08
GO:0060047	heart contraction	4.62e-10	5.71e-08
GO:0019637	organophosphate metabolic process	4.91e-10	6.02e-08
GO:0086015	SA node cell action potential	6.95e-10	8.44e-08
GO:0051179	localization	9.58e-10	1.15e-07
GO:0032414	positive regulation of ion transmembrane transporter activity	1.37e-09	1.63e-07
GO:1903115	regulation of actin filament-based movement	1.5e-09	1.78e-07
GO:0022607	cellular component assembly	1.52e-09	1.79e-07
GO:0002028	regulation of sodium ion transport	1.9e-09	2.21e-07
GO:0086011	membrane repolarization during action potential	2.02e-09	2.33e-07
GO:0010765	positive regulation of sodium ion transport	2.03e-09	2.33e-07
GO:1902305	regulation of sodium ion transmembrane transport	2.17e-09	2.47e-07
GO:0009205	purine ribonucleoside triphosphate metabolic process	2.38e-09	2.67e-07
GO:0044281	small molecule metabolic process	2.41e-09	2.69e-07
GO:0032781	positive regulation of ATPase activity	2.65e-09	2.93e-07
GO:0003254	regulation of membrane depolarization	2.65e-09	2.91e-07
GO:2001257	regulation of cation channel activity	3.41e-09	3.72e-07
GO:0030239	myofibril assembly	3.7e-09	3.99e-07
GO:0086065	cell communication involved in cardiac conduction	4.07e-09	4.36e-07
GO:0086073	bundle of His cell-Purkinje myocyte adhesion involved in cell communication	4.12e-09	4.38e-07
GO:0060373	regulation of ventricular cardiac muscle cell membrane depolarization	4.12e-09	4.34e-07
GO:0009199	ribonucleoside triphosphate metabolic process	4.58e-09	4.79e-07
GO:0009141	nucleoside triphosphate metabolic process	5.23e-09	5.43e-07
GO:0032411	positive regulation of transporter activity	5.37e-09	5.53e-07
GO:0009144	purine nucleoside triphosphate metabolic process	5.65e-09	5.78e-07
GO:0048729	tissue morphogenesis	5.87e-09	5.96e-07
GO:0044700	single organism signaling	6.8e-09	6.85e-07
GO:0048468	cell development	6.9e-09	6.9e-07
GO:0009167	purine ribonucleoside monophosphate metabolic process	6.94e-09	6.9e-07
GO:1902578	single-organism localization	7.47e-09	7.37e-07
GO:0023052	signaling	7.49e-09	7.33e-07
GO:0009126	purine nucleoside monophosphate metabolic process	7.69e-09	7.47e-07
GO:0009123	nucleoside monophosphate metabolic process	8.29e-09	8e-07
GO:0043267	negative regulation of potassium ion transport	9.38e-09	8.99e-07
GO:1901380	negative regulation of potassium ion transmembrane transport	9.66e-09	9.2e-07
GO:0051924	regulation of calcium ion transport	1.09e-08	1.03e-06
GO:0006486	protein glycosylation	1.17e-08	1.1e-06
GO:0043413	macromolecule glycosylation	1.17e-08	1.09e-06
GO:0086042	cardiac muscle cell-cardiac muscle cell adhesion	1.42e-08	1.32e-06
GO:0060371	regulation of atrial cardiac muscle cell membrane depolarization	1.42e-08	1.31e-06
GO:0070085	glycosylation	1.76e-08	1.6e-06
GO:0044724	single-organism carbohydrate catabolic process	1.86e-08	1.68e-06
GO:0034220	ion transmembrane transport	2.33e-08	2.1e-06
GO:0009161	ribonucleoside monophosphate metabolic process	2.43e-08	2.18e-06
GO:0086009	membrane repolarization	2.75e-08	2.45e-06
GO:0010880	regulation of release of sequestered calcium ion into cytosol by sarcoplasmic reticulum	2.94e-08	2.6e-06
GO:0015672	monovalent inorganic cation transport	3.26e-08	2.86e-06
GO:0071822	protein complex subunit organization	3.69e-08	3.22e-06
GO:0086014	atrial cardiac muscle cell action potential	3.75e-08	3.25e-06
GO:0016052	carbohydrate catabolic process	4.62e-08	3.98e-06
GO:0032971	regulation of muscle filament sliding	4.75e-08	4.07e-06
GO:0035995	detection of muscle stretch	4.75e-08	4.04e-06
GO:0044765	single-organism transport	5.17e-08	4.37e-06
GO:0035914	skeletal muscle cell differentiation	5.41e-08	4.54e-06
GO:0019725	cellular homeostasis	5.82e-08	4.86e-06
GO:0005977	glycogen metabolic process	6.46e-08	5.36e-06
GO:0044711	single-organism biosynthetic process	6.63e-08	5.47e-06
GO:0044264	cellular polysaccharide metabolic process	6.93e-08	5.68e-06
GO:1901017	negative regulation of potassium ion transmembrane transporter activity	7.16e-08	5.83e-06
GO:0006073	cellular glucan metabolic process	7.68e-08	6.22e-06
GO:0044042	glucan metabolic process	7.68e-08	6.18e-06
GO:0007519	skeletal muscle tissue development	7.68e-08	6.15e-06
GO:0008654	phospholipid biosynthetic process	7.96e-08	6.34e-06
GO:0086013	membrane repolarization during cardiac muscle cell action potential	8.34e-08	6.6e-06
GO:0042221	response to chemical	8.5e-08	6.68e-06
GO:0045017	glycerolipid biosynthetic process	8.52e-08	6.66e-06
GO:0045104	intermediate filament cytoskeleton organization	8.78e-08	6.83e-06
GO:0051899	membrane depolarization	9.62e-08	7.44e-06
GO:2000649	regulation of sodium ion transmembrane transporter activity	1.08e-07	8.33e-06
GO:0045103	intermediate filament-based process	1.08e-07	8.29e-06
GO:0051234	establishment of localization	1.08e-07	8.25e-06
GO:0010881	regulation of cardiac muscle contraction by regulation of the release of sequestered calcium ion	1.09e-07	8.26e-06
GO:0005980	glycogen catabolic process	1.09e-07	8.21e-06
GO:0090407	organophosphate biosynthetic process	1.12e-07	8.34e-06
GO:0006811	ion transport	1.36e-07	1.01e-05
GO:0005976	polysaccharide metabolic process	1.37e-07	1.01e-05
GO:0009653	anatomical structure morphogenesis	1.48e-07	1.09e-05
GO:0009251	glucan catabolic process	1.62e-07	1.18e-05
GO:0071435	potassium ion export	1.65e-07	1.2e-05
GO:0014819	regulation of skeletal muscle contraction	1.65e-07	1.19e-05
GO:0006264	mitochondrial DNA replication	1.65e-07	1.19e-05
GO:0002026	regulation of the force of heart contraction	1.74e-07	1.24e-05
GO:0048738	cardiac muscle tissue development	1.74e-07	1.24e-05
GO:0009117	nucleotide metabolic process	1.92e-07	1.36e-05
GO:0065003	macromolecular complex assembly	1.94e-07	1.37e-05
GO:0044247	cellular polysaccharide catabolic process	2.34e-07	1.64e-05
GO:0006753	nucleoside phosphate metabolic process	2.47e-07	1.72e-05
GO:0006793	phosphorus metabolic process	2.56e-07	1.78e-05
GO:0032844	regulation of homeostatic process	2.78e-07	1.92e-05
GO:0046128	purine ribonucleoside metabolic process	3.65e-07	2.51e-05
GO:0051279	regulation of release of sequestered calcium ion into cytosol	4.14e-07	2.83e-05
GO:0042278	purine nucleoside metabolic process	4.41e-07	3e-05
GO:2001259	positive regulation of cation channel activity	4.51e-07	3.06e-05
GO:0000272	polysaccharide catabolic process	4.56e-07	3.07e-05
GO:0010882	regulation of cardiac muscle contraction by calcium ion signaling	4.56e-07	3.05e-05
GO:0046474	glycerophospholipid biosynthetic process	4.81e-07	3.21e-05
GO:0055086	nucleobase-containing small molecule metabolic process	5.42e-07	3.6e-05
GO:0006461	protein complex assembly	6.13e-07	4.05e-05
GO:0006796	phosphate-containing compound metabolic process	6.17e-07	4.06e-05
GO:0048741	skeletal muscle fiber development	6.19e-07	4.05e-05
GO:0007154	cell communication	6.34e-07	4.13e-05
GO:0048869	cellular developmental process	6.9e-07	4.47e-05
GO:0071763	nuclear membrane organization	6.96e-07	4.49e-05
GO:0060372	regulation of atrial cardiac muscle cell membrane repolarization	6.96e-07	4.47e-05
GO:0006810	transport	9.62e-07	6.15e-05
GO:0009116	nucleoside metabolic process	9.86e-07	6.27e-05
GO:1901135	carbohydrate derivative metabolic process	9.98e-07	6.32e-05
GO:0034330	cell junction organization	1.05e-06	6.63e-05
GO:0051235	maintenance of location	1.06e-06	6.67e-05
GO:0014904	myotube cell development	1.09e-06	6.8e-05
GO:1904063	negative regulation of cation transmembrane transport	1.23e-06	7.61e-05
GO:0061024	membrane organization	1.26e-06	7.78e-05
GO:0006006	glucose metabolic process	1.41e-06	8.69e-05
GO:0009119	ribonucleoside metabolic process	1.44e-06	8.8e-05
GO:0071313	cellular response to caffeine	1.6e-06	9.79e-05
GO:0048739	cardiac muscle fiber development	1.6e-06	9.75e-05
GO:0009628	response to abiotic stimulus	1.72e-06	0.000104
GO:0032042	mitochondrial DNA metabolic process	1.85e-06	0.000111
GO:0055003	cardiac myofibril assembly	1.85e-06	0.000111
GO:1901018	positive regulation of potassium ion transmembrane transporter activity	1.85e-06	0.00011
GO:0009150	purine ribonucleotide metabolic process	2.1e-06	0.000125
GO:1904427	positive regulation of calcium ion transmembrane transport	2.31e-06	0.000136
GO:1901021	positive regulation of calcium ion transmembrane transporter activity	2.31e-06	0.000136
GO:0007005	mitochondrion organization	2.34e-06	0.000137
GO:0055085	transmembrane transport	2.37e-06	0.000138
GO:0044712	single-organism catabolic process	2.38e-06	0.000139
GO:1901657	glycosyl compound metabolic process	2.47e-06	0.000143
GO:0043403	skeletal muscle tissue regeneration	2.65e-06	0.000153
GO:0044255	cellular lipid metabolic process	2.82e-06	0.000162
GO:0034113	heterotypic cell-cell adhesion	2.9e-06	0.000166
GO:0044262	cellular carbohydrate metabolic process	3.1e-06	0.000176
GO:0071415	cellular response to purine-containing compound	3.17e-06	0.00018
GO:0009612	response to mechanical stimulus	3.21e-06	0.000181
GO:0098910	regulation of atrial cardiac muscle cell action potential	3.24e-06	0.000182
GO:0044275	cellular carbohydrate catabolic process	3.61e-06	0.000202
GO:0010522	regulation of calcium ion transport into cytosol	3.86e-06	0.000215
GO:0008610	lipid biosynthetic process	4.09e-06	0.000227
GO:0043933	macromolecular complex subunit organization	4.15e-06	0.00023
GO:0046486	glycerolipid metabolic process	4.17e-06	0.00023
GO:0009259	ribonucleotide metabolic process	4.54e-06	0.000249
GO:0003300	cardiac muscle hypertrophy	5.08e-06	0.000278
GO:0003013	circulatory system process	5.16e-06	0.000281
GO:0045661	regulation of myoblast differentiation	5.57e-06	0.000302
GO:0002934	desmosome organization	5.64e-06	0.000305
GO:0006163	purine nucleotide metabolic process	6.08e-06	0.000327
GO:0006501	C-terminal protein lipidation	6.63e-06	0.000355
GO:0014897	striated muscle hypertrophy	6.81e-06	0.000364
GO:0045109	intermediate filament organization	6.81e-06	0.000362
GO:0034766	negative regulation of ion transmembrane transport	7.28e-06	0.000385
GO:0006644	phospholipid metabolic process	7.43e-06	0.000392
GO:0015980	energy derivation by oxidation of organic compounds	8.12e-06	0.000427
GO:0019693	ribose phosphate metabolic process	8.44e-06	0.000442
GO:0032413	negative regulation of ion transmembrane transporter activity	8.51e-06	0.000444
GO:0014074	response to purine-containing compound	9.02e-06	0.000469
GO:0042693	muscle cell fate commitment	9.3e-06	0.000481
GO:0044802	single-organism membrane organization	9.35e-06	0.000482
GO:0010035	response to inorganic substance	9.4e-06	0.000483
GO:0032386	regulation of intracellular transport	9.78e-06	0.0005
GO:0006650	glycerophospholipid metabolic process	1.07e-05	0.000545
GO:0042592	homeostatic process	1.09e-05	0.000556
GO:0072521	purine-containing compound metabolic process	1.14e-05	0.000575
GO:0014896	muscle hypertrophy	1.16e-05	0.000586
GO:1901385	regulation of voltage-gated calcium channel activity	1.16e-05	0.000584
GO:0014816	skeletal muscle satellite cell differentiation	1.28e-05	0.00064
GO:0098904	regulation of AV node cell action potential	1.28e-05	0.000638
GO:0031034	myosin filament assembly	1.28e-05	0.000636
GO:0031033	myosin filament organization	1.28e-05	0.000633
GO:0086019	cell-cell signaling involved in cardiac conduction	1.28e-05	0.000631
GO:0019318	hexose metabolic process	1.46e-05	0.000719
GO:0010460	positive regulation of heart rate	1.49e-05	0.000728
GO:0006874	cellular calcium ion homeostasis	1.57e-05	0.000768
GO:0018410	C-terminal protein amino acid modification	1.6e-05	0.000777
GO:0033692	cellular polysaccharide biosynthetic process	1.6e-05	0.000774
GO:0034763	negative regulation of transmembrane transport	1.68e-05	0.000809
GO:0006875	cellular metal ion homeostasis	1.68e-05	0.00081
GO:0006813	potassium ion transport	1.72e-05	0.000824
GO:0006112	energy reserve metabolic process	1.72e-05	0.000821
GO:0006914	autophagy	1.87e-05	0.00089
GO:0000271	polysaccharide biosynthetic process	1.88e-05	0.000889
GO:0005978	glycogen biosynthetic process	1.88e-05	0.000887
GO:0009250	glucan biosynthetic process	1.88e-05	0.000884
GO:0060341	regulation of cellular localization	2.06e-05	0.000968
GO:0071407	cellular response to organic cyclic compound	2.12e-05	0.00099
GO:1902603	carnitine transmembrane transport	2.14e-05	0.000997
GO:2000291	regulation of myoblast proliferation	2.14e-05	0.000994
GO:0006661	phosphatidylinositol biosynthetic process	2.23e-05	0.00103
GO:0051928	positive regulation of calcium ion transport	2.28e-05	0.00105
GO:0032410	negative regulation of transporter activity	2.32e-05	0.00106
GO:0051716	cellular response to stimulus	2.52e-05	0.00115
GO:0006096	glycolytic process	2.54e-05	0.00116
GO:0072503	cellular divalent inorganic cation homeostasis	2.6e-05	0.00118
GO:0002576	platelet degranulation	2.68e-05	0.00122
GO:0030198	extracellular matrix organization	2.81e-05	0.00127
GO:0055074	calcium ion homeostasis	2.82e-05	0.00127
GO:0043062	extracellular structure organization	2.91e-05	0.00131
GO:0006757	ATP generation from ADP	2.94e-05	0.00132
GO:0050896	response to stimulus	3e-05	0.00134
GO:0015879	carnitine transport	3.06e-05	0.00136
GO:0015838	amino-acid betaine transport	3.06e-05	0.00135
GO:0086064	cell communication by electrical coupling involved in cardiac conduction	3.06e-05	0.00135
GO:0034329	cell junction assembly	3.11e-05	0.00137
GO:0030240	skeletal muscle thin filament assembly	3.16e-05	0.00139
GO:0034504	protein localization to nucleus	3.33e-05	0.00146
GO:0071805	potassium ion transmembrane transport	3.86e-05	0.00168
GO:0071804	cellular potassium ion transport	3.86e-05	0.00168
GO:0006998	nuclear envelope organization	4e-05	0.00173
GO:0060249	anatomical structure homeostasis	4.18e-05	0.00181
GO:0016236	macroautophagy	4.23e-05	0.00182
GO:0031000	response to caffeine	4.23e-05	0.00181
GO:0043623	cellular protein complex assembly	5.04e-05	0.00216
GO:0055065	metal ion homeostasis	5.18e-05	0.00221
GO:0065009	regulation of molecular function	5.18e-05	0.0022
GO:0030003	cellular cation homeostasis	5.5e-05	0.00233
GO:0009888	tissue development	5.53e-05	0.00234
GO:0006979	response to oxidative stress	5.64e-05	0.00238
GO:0048646	anatomical structure formation involved in morphogenesis	5.67e-05	0.00238
GO:0055082	cellular chemical homeostasis	5.67e-05	0.00238
GO:0071496	cellular response to external stimulus	5.69e-05	0.00238
GO:0010644	cell communication by electrical coupling	5.7e-05	0.00237
GO:0043271	negative regulation of ion transport	5.85e-05	0.00243
GO:0006814	sodium ion transport	5.9e-05	0.00244
GO:0006488	dolichol-linked oligosaccharide biosynthetic process	5.98e-05	0.00247
GO:0072507	divalent inorganic cation homeostasis	6.07e-05	0.0025
GO:0048743	positive regulation of skeletal muscle fiber development	6.26e-05	0.00257
GO:0035725	sodium ion transmembrane transport	6.74e-05	0.00276
GO:1902582	single-organism intracellular transport	7.21e-05	0.00294
GO:1901564	organonitrogen compound metabolic process	7.25e-05	0.00294
GO:0034637	cellular carbohydrate biosynthetic process	7.36e-05	0.00298
GO:0046031	ADP metabolic process	7.36e-05	0.00297
GO:0051259	protein oligomerization	7.39e-05	0.00297
GO:0006873	cellular ion homeostasis	7.45e-05	0.00299
GO:0048641	regulation of skeletal muscle tissue development	8.29e-05	0.00332
GO:0009408	response to heat	8.32e-05	0.00332
GO:0045823	positive regulation of heart contraction	8.6e-05	0.00342
GO:0016051	carbohydrate biosynthetic process	8.67e-05	0.00344
GO:0070482	response to oxygen levels	8.71e-05	0.00344
GO:0032970	regulation of actin filament-based process	9.04e-05	0.00357
GO:0070925	organelle assembly	9.32e-05	0.00367
GO:0014850	response to muscle activity	9.7e-05	0.00381
GO:1902259	regulation of delayed rectifier potassium channel activity	9.7e-05	0.0038
GO:0015697	quaternary ammonium group transport	9.7e-05	0.00378
