# Supplementary material for: Disrupted autophagy undermines skeletal muscle adaptation and integrity
Source: Mamm Genome. 2016 Aug 2;27(11):525–37. doi: 10.1007/s00335-016-9659-2 (PMC5110612; doi:10.1007/s00335-016-9659-2)
Supplement: Supplementary file 3 — Supplementary material 3 (XLSX 359 kb) [file 335_2016_9659_MOESM3_ESM.xlsx]

## Sheet: Sheet1
REFRENCE LIST		DISEASE LIST
Q06141		AARS
P10144		AARS2
P25685		ABCC9
P42694		ABHD5
Q9BWU0		ACADVL
P31689		ACTC1
Q8N6Q3		ACTN2
O95273		ACVR1
Q9UBS4		AGL
Q6P2E9		AKAP9
P61916		ALG13
Q969K3		ALS2
O43166		ANG
Q9Y2H6		ANK2
O75326		ANKRD1
P15822		ANO5
Q12802		AR
O60271		ASAH1
P08246		ATP7A
Q96B97		ATXN2
P29320		B3GALNT2
Q05086		B3GNT1
Q9NYL2		BAG3
P63244		BICD2
Q9UDY4		BIN1
Q15334		BSCL2
P0DJZ0		C9orf72
P31946		CACNA1C
P62258		CACNB2
Q04917		CAPN3
P61981		CASQ1
P31947		CASQ2
P27348		CAV3
P63104		CFL2
P30443		CHCHD10
P01892		CHKB
P04439		CHMP2B
P13746		CNTN1
Q96QU6		COL6A1
Q4AC99		COL6A2
P30447		COL6A3
P05534		COX15
P18462		CPT2
P30450		CRYAB
P30512		CSRP3
P16188		DAG1
P16189		DCTN1
P10314		DES
P16190		DMD
P30453		DNAJB2
P30455		DNAJB6
P30456		DNM2
P30457		DOLK
P01891		DPM1
P10316		DPM2
P30459		DPM3
Q09160		DSC2
P01889		DSG2
P30460		DSP
P30462		DTNA
P30461		DUX4
P30464		DYNC1H1
P30466		DYSF
P03989		EMD
P30685		ENO3
P18463		ERBB3
Q95365		ETFA
P30475		ETFB
Q04826		ETFDH
P30479		EXOSC3
P30480		EXOSC8
P30481		EYA4
P30483		FBXO38
P30484		FHL1
P30485		FIG4
P30486		FKRP
P30487		FKTN
P30488		FLNA
P18464		FLNC
P30490		FUS
P30491		GAA
P30492		GARS
P30493		GATAD1
P30495		GBE1
P18465		GDF8
P10319		GJA5
Q29940		GLE1
Q29836		GMPPB
Q31612		GNE
P30498		GPD1L
Q31610		GTDC2
Q29718		GYG1
P30499		GYS1
P30501		HCN4
P04222		HEXB
P30504		HNRPDL
Q9TNN7		HSPB1
Q29963		HSPB3
P10321		HSPB8
P30505		ICSU
P30508		IGHMBP2
P30510		IKBKAP
Q07000		ILK
Q29960		ISPD
Q95604		ITGA7
Q29865		JPH2
Q15172		JUP
Q15173		KBTBD13
Q14738		KCNA5
Q16537		KCNE1
Q13362		KCNE2
P30153		KCNE3
P30154		KCNH2
P63151		KCNJ2
Q00005		KCNJ5
Q66LE6		KCNQ1
Q9Y2T4		KIF21A
P04229		KLHL40
P01912		KLHL41
P13760		KLHL9
P13761		LAMA2
Q30134		LAMA4
Q9TQE0		LAMP2
Q30167		LARGE
P20039		LDB3
Q95IE3		LDHA
Q5Y7A7		LMNA
Q9GIY3		LPIN1
P01911		MATR3
Q29974		MATR3
P14060		MEGF10
P26439		MRPL3
Q9H2F3		MRPL44
P33794		MTM1
O57245		MTO1
P21097		MURC
Q89187		MYBPC3
Q9Y3L3		MYH2
P78314		MYH3
Q7L8J4		MYH6
O60239		MYH7
P46952		MYH8
P31937		MYL2
P29372		MYL3
P11171		MYLK2
Q13541		MYOT
Q13542		MYOZ2
O60516		MYPN
Q9NRA8		NDUFAF1
P08195		NEB
P08908		NEFH
P28222		NEXN
P28221		NPPA
P28566		NUP155
P30939		OPA1
P28223		OPTN
P41595		ORAI1
P28335		PABPN1
P46098		PEO1
O95264		PFKM
Q8WXA8		PFN1
Q70Z44		PGAM2
A5X5Y0		PGK1
Q13639		PGM1
P47898		PHKA1
P50406		PHOX2A
P34969		PIP5K1C
Q9BXI3		PKP2
Q96P26		PLEC1
Q9H0P0		PLEKHG5
Q969T7		PLN
P49902		PNPLA2
P21589		POLG
P56378		POLG2
P52209		POMGNT1
O95336		POMK
P0DJY9		POMT1
P05408		POMT2
P36639		PRKAG2
Q76RB8		PRPH
P20988		PSEN2
P33836		PTPLA
O57224		PTRF
P20989		PUS1
P33837		PYGM
P20990		RBCK1
P33838		RBM20
P0CK28		REEP1
P0CK27		RRM2B
P0DKL9		RYR1
P20991		RYR2
P33839		SCN1B
P68717		SCN2B
P20992		SCN3B
P33840		SCN4B
Q8IZ83		SCN5A
Q676U5		SDHA
Q8NAA4		SEPN1
O93122		SETX
P20993		SGCA
Q77TI4		SGCB
P33841		SGCD
P68592		SGCD
P68594		SGCE
Q8QMT5		SGCG
Q80DV6		SIGMAR1
P20534		SLC22A5
O57227		SLC25A20
Q9JF82		SLC25A4
P33827		SLC52A2
Q9DHK3		SLC52A3
P33842		SLC5A7
P20994		SMCHD1
P68713		SMN1
Q6TUQ9		SNTA1
P02763		SOD1
P19652		SPEG
P20848		STIM1
P01009		SUCLA2
P04217		SYNE1
Q9NQ94		SYNE2
Q5TYW2		TARDBP
Q8NF67		TAZ
Q5SQ80		TCAP
Q5VUR7		TGFB3
Q4UJ75		TIA1
A0PJZ0		TK2
P68709		TMEM43
P20995		TMEM5
P33843		TMPO
P68711		TNNC1
P20996		TNNI2
P33844		TNNI3
P0CK20		TNNT1
Q07032		TNNT2
Q96IX9		TNNT3
P21114		TNPO3
Q89489		TOR1A
P20535		TOR1AIP1
P33816		TPM1
Q80DU8		TPM2
Q8QMS5		TPM3
Q98300		TRAPPC11
Q8V4U9		TRIM32
P68632		TRPV4
P33847		TSFM
P60671		TTN
Q9DHJ5		TTR
P60672		TUBB3
P08697		UBA1
P02750		UBQLN2
P01023		VAPB
A8K2U0		VCL
P68595		VCP
A7E2S9		VMA21
P68597		VRK1
P21096		YARS2
P33848		ATG4C
P68614		C9orf72
P33849		CACNA1S
P68616		DOK7
P21057		EPG5
P33850		FBN2
P33851		FGF6
P21058		GAA
Q89485		IGHMBP2
P68618		MBNL2
P33852		MFN2
Q89183		MYF5
P21060		MYF6
Q76QZ9		MYH4
P21061		MYOD1
P33853		PFKM
P21063		PIK3C3
Q89186		PIK3R4
P21064		SCN4A
P33854		SCN8A
P21065		SRPK3
P33855		SSPN
P21066		STMN1
P33876
O57248
P21067
P33856
O57249
P21068
P33857
Q5T5F5
Q9NPC4
Q9UNA3
P05067
P33832
P20983
P33858
P21070
Q89181
P21069
P21071
P21074
P20985
P33833
Q96GX2
O57222
P20987
P33835
P30542
P29274
P29275
Q6P2N6
P33765
Q9NS82
P22760
Q9NRG9
Q15758
Q86V21
P01011
Q8N5Z0
Q7RTV5
Q6PD74
Q2M2I8
Q9Y478
O43741
P54619
Q9UGJ0
Q9UGI9
Q9H7C9
Q13685
Q13131
P54646
Q9Y312
Q4LEZ3
P86434
Q9BTE6
Q9UDR5
Q8NHS2
P17174
Q9NY61
P00505
Q7Z5M8
Q96GS6
Q5VST6
Q6PCB6
Q7Z5R6
P31941
Q9UH17
Q9NRW3
Q96AK3
Q8IUX4
Q9HC16
Q6NTF7
O95477
Q9BZC7
Q99758
P78363
Q8WWZ7
Q8N139
Q8IZY2
O94911
Q8IUA7
Q8WWZ4
Q4W5N1
Q86UK0
Q86UQ4
Q2M3G0
Q9NP58
O75027
Q9NUT2
Q9NP78
Q9NRK6
O95342
Q09428
O60706
Q96J66
Q9NSE7
P33897
Q9UBJ2
P28288
O14678
P61221
Q8NE71
Q9UG63
Q9NUQ8
P45844
Q9UNQ0
Q9H172
Q9H222
Q9H221
Q8N2K0
P41238
Q9Y235
Q8WW27
Q6UXT9
Q96SE0
P08910
Q8WU67
Q8TB40
Q8WTS1
Q9BV23
Q96I13
Q9NUJ1
Q8NFV4
Q7L211
Q9BUJ0
Q96IU4
O95870
Q9H3Z7
Q8IZP0
Q9NYB9
Q9P2A4
P00519
P42684
O14639
Q6H8Q1
O94929
Q9P1F3
Q8N0Z2
Q12979
Q9ULW3
Q969K4
Q8N961
Q13085
O00763
Q9UKU7
Q9H845
P28330
P11310
P16219
P49748
Q15027
Q15057
Q96P50
O00400
Q8NC06
Q5T8D3
Q9BR61
Q8N6N7
Q96GR2
Q5FVE4
P07108
Q6JQN1
Q709F0
P45954
Q96AP0
Q9BYF1
Q8TDN7
Q5QJU3
Q9NUN7
P22303
P12821
Q9GZZ6
Q15822
P32297
P43681
P30532
Q15825
P36544
Q9UGM1
P02708
P17787
Q05901
P30926
P11230
Q07001
Q04844
P07510
Q9UKV3
Q07912
Q16570
O00590
P25106
Q9NPB9
Q5JWF8
O96019
O94805
Q9Y615
Q9Y614
P53396
P11229
P08172
P20309
P08173
P08912
Q8TDX5
Q8WXI4
Q8WYK0
Q9NPJ3
Q8N1Q8
P21399
O00767
Q99798
Q86TX2
P49753
Q8N9L9
Q3I5F7
O14734
Q9Y305
Q15067
Q99424
O15254
Q9NUZ1
P13798
O14561
Q8NEB7
Q96QF7
P10323
Q08AH3
Q68CK6
Q9NUB1
Q9NR19
Q96CM8
Q4G176
Q4L235
P33121
O95573
O60488
Q9ULC5
Q9UKU0
Q08AH1
Q53FZ2
P0C7M7
Q6NUN0
Q6P461
Q9H6R3
P62736
Q562R1
Q9BYX7
P60709
P68032
P63261
Q01718
P63267
Q9H568
Q8TC94
P12814
P35609
Q08043
O43707
P68133
Q8TDG2
Q8TDY3
Q9BYD9
P42025
P61163
P36896
Q8NER5
P37023
Q04771
Q03154
P45381
Q96HD9
P07311
P14621
O14672
O75078
O43184
Q13444
P78536
Q9Y3Q7
Q9H013
P35348
P35368
P25100
O43506
Q9UKJ8
Q9P0K1
O75077
Q9UKQ2
Q9UKF5
P08913
P18089
P18825
Q9UKF2
Q8TC27
Q9BZ11
Q96M93
Q8NCV1
Q6DHV7
Q99965
Q6NVV9
Q9H2U9
P78325
Q13443
O75689
Q9NPF8
A8MUL3
O00116
Q9BUB4
Q7Z6V5
Q96EY9
P00813
Q86TW2
Q7Z695
Q8NI60
Q96D53
Q3MIX3
Q6P093
Q5VUY0
Q5VUY2
Q08828
Q08462
O60266
Q8NFM4
O95622
O43306
P51828
P40145
O60503
Q96PN6
P35611
P35612
Q9UEY8
O15204
Q8N7X0
P07327
P00325
P00326
P08319
P28332
P40394
P11766
Q0VDE8
Q5T7M4
Q15848
Q9Y2D8
Q15847
P55263
Q7Z4H4
C9JUS6
P35318
Q6IQ32
Q9H2P0
Q9BRR6
Q9NRN7
P54922
Q3LIE5
P24935
Q96A54
Q86V24
P08588
P07550
P13945
Q16186
P22570
Q9Y6U3
P12235
P05141
P12236
Q9H0C2
Q96IZ2
Q6P4F2
P10109
Q8IUX7
Q96SZ5
Q6ZN18
Q6UXC1
Q8WTP8
Q08117
P55197
P55198
Q8TED9
Q8N4X5
Q13015
P42568
P55196
P43652
Q8N556
P51825
P51816
P51826
Q9UHB7
Q9Y4W6
Q6ULP2
Q5BKT4
Q5I7T1
C9J202
Q5T2P9
Q8TF27
P06280
Q9UPQ3
Q99490
Q96P47
Q96P64
A6NIR3
Q5VW22
Q5VUJ5
Q5SRD3
Q5VTM2
P52594
O95081
Q8N302
Q9H0P7
Q53H12
O95394
P14998
P03085
P03086
Q9UL18
Q9UKV8
Q9H9G7
Q9HCK5
O95994
Q8TD06
O00468
O00253
Q9BYV1
P30556
P50052
Q5TGY3
Q8N157
Q8IVF2
Q09666
A9YTQ3
P35869
O95433
Q719I0
Q9NZD4
Q9GZX7
Q96BJ3
Q9BQI0
P55008
O95831
Q9BRQ8
Q96NN9
Q9NVV5
Q8N1P7
Q9Y4K1
O14862
Q12904
Q13155
Q16352
Q9NZN9
O00170
O43918
Q9UKB5
Q96IF1
Q02040
P14550
O60218
C9JRZ8
Q04828
P52895
P42330
P17516
P51857
O43572
Q9UKA4
Q02952
Q86UN6
O43687
Q9P0M2
Q92667
Q9Y2D5
O75969
Q5JQC9
P24588
Q13023
O43823
Q99996
Q5T2L2
Q96JD6
Q495B1
A6NHY2
Q9P2G1
Q9NQ31
Q9NWT8
Q9H9L7
Q53H80
Q7Z591
Q5T1N1
Q9ULX6
P31749
P31751
Q9Y243
Q9H8T0
Q96B36
Q8N8R7
P00352
O94788
P47895
P30837
O75891
Q3SY69
Q60I27
Q53TS8
Q96Q35
P30838
P51648
P43353
P48448
P30038
P20292
P49419
Q9H2A2
P49189
P24298
Q8TD30
P02768
P05091
P04075
P05062
P09972
P15121
P84996
Q2TAA5
Q9BV10
Q9NP73
Q96F25
Q6GMV1
Q9BT22
Q9H553
Q92685
Q9Y673
Q9Y672
Q9BVK2
Q9H6U8
Q13686
Q6NS38
Q96Q83
Q9NXW9
Q6P6C2
Q3KRA9
Q9BT30
Q96BT7
Q6ZNB7
Q9UM73
Q8N6M5
Q96L16
Q8TCU4
Q96QP1
Q86TB3
Q96L96
P55789
Q96Q42
P35858
P0DJX7
P0DJX6
P0DJX8
Q15699
O95076
Q9H161
Q9UHK6
Q9NP70
P02760
P19021
Q99217
Q99218
Q5JTC6
Q8N7J2
Q8N944
Q6DCA0
Q9UKV5
Q86WK6
Q86SJ2
Q86WK7
Q16671
Q9Y4X0
Q8IY45
Q9BXJ7
Q8IY63
Q9Y2J4
Q4VCS5
Q9H4A4
P23109
Q01433
Q01432
Q07075
P49418
P28838
P15144
Q8N6M6
Q6Q4G3
Q9C0C7
P30533
Q6UX39
P04745
P19961
P04746
Q400G9
Q86W34
Q8IZ07
Q86YJ7
Q8N6S4
Q6ZTN6
Q8IVF6
A2A2Z9
Q5CZ79
Q9BXX3
Q9BXX2
P39687
Q92688
O43423
O95626
Q9BTT0
A6NCL7
Q69YU3
A5PLL1
P0C6C1
A6QL64
Q8N2N9
Q5JPF3
P54802
Q9UJX6
Q96K21
P10275
P16860
P23582
Q9P2R3
P01160
Q9UNK9
Q5VTE6
P03950
O95841
Q9UKU9
Q9Y5C1
Q9BY76
Q86XS5
Q8NI99
O43827
Q15389
O15123
Q9Y264
P01019
E9PGG2
P16157
Q01484
Q12955
Q7Z5J8
Q9NU02
Q8N957
Q8IWZ3
Q9HCJ1
Q8NFD2
Q8NAG6
Q86XL3
Q15327
Q9GZV1
Q9Y2G4
Q92527
Q96BM1
Q6ZW76
Q68DC2
A6NFN9
Q9P2S6
Q8IV38
Q9H8Y5
Q9NQW6
Q99873
P55345
O60678
O14744
Q96LA8
Q9NVM4
Q9NR22
Q6P2P2
Q9NW15
Q5XXA6
Q9NQ90
Q9BYT9
Q32M45
Q75V66
Q4KMQ2
Q6IWH7
Q9HCE9
A1A5B4
P16066
P20594
P17342
Q9NXR5
Q6UB99
Q6UB98
Q6P6B7
O75179
Q9H560
Q5VYY1
Q86SG2
Q8TF21
Q9UPS8
Q96NW4
O15084
Q8N6D5
Q8N7Z5
Q9BQI6
Q7Z3H0
Q8N283
Q7Z713
Q53RE8
Q6AI12
Q8N9B4
Q8N8A2
Q5TZF3
Q86W74
Q8WVL7
Q9ULJ7
Q8NB46
Q8N9V6
Q6NXT1
Q3KP44
Q9BZ19
A6NGH8
A6NC57
C9JTQ0
E5RJM6
B4E2M5
Q9H9E1
Q92625
Q7Z6G8
Q8N8V4
P01008
Q9H6X2
P58335
A6NF34
Q9UJ72
P50995
P27216
P04083
P07355
P12429
P09525
P08758
P08133
P20073
P13928
O76027
Q1HVE7
P03217
Q3KSR5
P16789
P04294
F5HF49
P06489
P24447
P52448
P52346
Q2HR95
P09253
Q4JQS7
P28039
P19801
O75106
Q16853
P21397
P27338
Q06278
O60641
Q63HQ0
Q10567
O43747
O75843
Q9BXS5
Q9Y6Q5
P61966
P56377
Q96PC3
O95782
O94973
P05549
P63010
Q92481
Q92754
Q7Z6R9
Q6VUC0
Q96CW1
P53680
P59632
O00203
Q13367
O14617
Q9Y2T2
P53677
Q92572
P59780
Q96N21
P50583
Q9Y6B7
Q9UPM8
O00189
Q9Y587
Q2VPB7
Q9H0R1
Q9NUS5
O43299
O14727
Q02410
Q99767
O96018
O00213
Q92870
O95704
Q92624
Q9UM13
Q9NYG5
Q9BS18
P60006
Q96DE5
Q9H1A4
O95996
Q9UJX5
Q9UJX4
Q9UJX3
Q8J025
Q8NCL9
P25054
Q9ULZ1
P27695
Q9UBZ4
Q96BI3
Q8WW43
Q9BZZ5
P35414
Q96LR9
Q8IW19
P51693
Q06481
Q9HDC9
P02647
P02652
P06727
Q6Q788
P08519
Q0VD83
P04114
P02654
P02655
P02656
P55056
P05090
P02649
Q13790
P02749
O14791
Q9BQE5
O95236
Q9BPW4
Q9BWW9
Q9BWW8
O95445
Q9BUR5
Q96IL0
Q8IVJ8
F7VJQ1
Q53RT3
Q13794
Q7Z2E3
P07741
Q8IXF9
A6NM10
Q96PS8
Q8NBQ7
P29972
P41181
Q92482
P55087
P55064
Q13520
A6NL99
O14520
O94778
O43315
O60306
Q5H913
Q3SXY8
Q6NSI1
Q9Y2Y0
Q15041
Q66PJ3
Q8N6S5
P10398
Q6UW56
Q96P48
Q8WZ64
Q8WWN8
Q96IT6
F5HGJ3
P25098
P35626
Q92747
O15143
Q8IWT0
Q7LC44
P15514
O15033
P84077
P61204
P18085
P84085
P62330
Q8N6T3
Q8N6H7
Q9NP61
P53367
P53365
Q13795
Q8N1W1
A8MVX0
A5YM69
Q8N4T4
Q9HCE6
A6NJG6
P05089
P78540
Q9NWB6
A1IGU5
Q9NXL2
Q8TER5
Q92888
Q92974
Q9NR81
Q9NR80
Q12774
Q15052
Q14155
Q7Z628
O43307
O15013
O15085
Q9NZN5
O94989
Q5VV41
Q96PE2
Q6ZSZ5
Q8IW93
Q86VW2
Q96DR7
Q8NDY3
Q9NX46
Q5SW96
O14497
Q8NFD5
Q9Y4X5
Q8N7S6
O95376
Q99856
Q8IVW6
A6NKF2
P29374
Q4LE39
Q03989
Q14865
Q68CP9
Q9Y4B4
O43488
O95154
Q8NHP1
Q8N8L6
Q969Q4
Q8N4G2
Q9NXU5
Q0P5N6
Q8IVW1
P40616
P36404
P36405
P40617
P56559
P49703
Q9Y689
Q96KC2
A6NH57
Q9H0F7
Q96BM9
Q9NVJ2
Q6T311
P04424
Q8N2F6
Q5T9G4
Q9NVT9
Q8NEN0
Q5W041
Q5T2S8
Q96C12
Q6NXE6
Q9H6L4
Q8IUR7
Q7Z3E5
P0C7Q2
Q9P291
Q7L311
Q9UH62
Q6P1M9
Q5H9R4
Q7L4S7
Q9HBZ2
P27540
Q86WX3
Q9NZ32
P56211
Q9UBL0
P61160
Q9P1U1
Q9C0K3
P61158
Q9BPX5
Q9H9F9
Q9GZN1
Q9H981
O15144
O15145
P59998
O15511
Q7Z6K5
P49407
P32121
P36575
Q8N5I2
Q8TBH0
Q96B67
Q8NCT1
A6NEK1
P10523
P15289
P15848
P51689
P51690
P54793
Q96EG1
Q5FYA8
Q5FYB1
Q5FYB0
Q6UWY0
Q5T4W7
Q9H2C2
O00192
Q96QS3
P18440
P11245
Q9HBK9
P0C7U1
P0C7U2
Q13510
Q9NR71
Q9ULH1
O43150
Q8TDY4
Q495Z4
Q8WXI3
Q8WXH4
Q8WXK4
Q8WXK3
A6NK59
Q8WXK1
Q96NS5
Q8WXJ9
Q6ZVZ8
Q9Y576
Q96Q27
Q9Y575
Q9Y574
Q8WWX0
Q9NWX5
Q9H672
Q9H765
Q96DX5
Q8N9N2
Q9H1I8
Q8N3C0
P50553
Q99929
Q9NQ33
Q6XD76
Q7RTU5
Q9ULZ3
Q9Y294
Q9NVP2
Q7L266
P07306
P07307
Q9NR48
Q9UBL3
Q9BVC5
P78348
Q16515
Q9UHC3
Q96FT7
Q9NY37
P42127
Q92484
Q92485
O95671
P46597
P17405
O43681
Q9NWL6
P08243
Q9BZE9
A6ND91
P20933
Q5U4P2
Q6ICH7
Q12797
Q8IZT6
Q9BXN1
Q96KQ4
Q13625
P26436
P00966
Q2TB18
Q9Y284
Q6HA08
O14525
O75129
Q9NVM9
Q8IXJ9
Q76L83
Q9C0F0
Q8WWH4
O60312
O94823
Q9P241
P98196
Q9Y2G3
Q8NB49
P54707
Q9HD20
Q9NQ11
Q9H7F0
Q4VNC1
Q4VNC0
P05023
P50993
P13637
Q13733
P05026
P14415
P54709
Q9UN42
O14983
P16615
Q01814
Q93084
P20020
Q16720
P23634
P98194
O75185
Q8TBG4
Q8IUZ5
Q5VTU8
P24539
P05496
Q06055
P48201
Q9NW81
Q7Z4Y8
Q9ULK2
Q5T6C5
Q14CW9
Q9Y2Q0
Q9NTI2
O43520
P98198
O60423
Q8TF62
P0DMR3
Q8NBU5
Q6PL18
Q96QE3
Q5TC04
Q5SQI0
Q86WG3
Q9ULI0
Q9NVI7
Q5T9A4
Q5T2N8
O95260
P18846
P15336
P18847
P18848
Q9Y2D1
P18850
Q99941
P17544
Q9H0Y0
O94817
O75143
Q2TAZ0
Q96BY7
Q9NT62
Q8WYN0
Q9Y4P1
Q96DT6
Q86TL0
Q9H1Y0
O95352
Q7Z3C6
Q674R7
Q9BSB4
Q32M88
P21113
Q9UII2
P16602
P34011
Q8N6G6
Q86TH1
P82987
Q6UY14
Q6ZMM2
Q8WXF7
Q8NHH9
Q6DD88
O43313
Q13315
P54259
P54710
Q92858
Q8N100
Q96SQ7
O00244
Q9Y6H3
P20648
P51164
P56381
O75947
P56385
P18859
O75964
Q99766
P00846
Q04656
P35670
P03928
O75110
O43861
P25705
P06576
P30049
Q5TC12
Q8N5M1
P36542
P56134
P48047
Q6ZP68
Q6RW13
Q8WXE1
Q5VV63
O75882
P46100
Q13535
Q9H324
P58397
Q76LX8
Q8WXS8
Q8TE58
Q8TE57
Q8TE56
Q8TE60
Q8TE59
Q9UHI8
P59510
O95450
O15072
O75173
Q9UNA0
Q9UKP5
Q9UKP4
Q9UP79
Q9P2N4
P17735
Q9UBB4
P0C7T5
P54253
Q8WWM7
Q99700
Q9H3M9
P54252
O15265
Q156A1
Q13825
Q9H1Z8
Q9H7T9
Q9Y679
O14965
Q96GD4
Q9UQB9
Q8WXX7
O75061
Q9NQS1
O75366
Q8NBF6
Q5T686
P27037
Q13705
Q58HT5
Q6E213
Q3ZCQ2
A6NMY6
Q5T2P8
Q5VT79
Q5T1B0
O15169
Q9Y2T1
Q9H6S1
O14977
Q96A70
P21007
P21089
P33877
P33878
P21075
Q9PX69
Q07817
Q92843
Q9HD36
O43521
Q9HB09
Q9BXK5
Q9BZR8
Q5TBC7
Q16548
P61769
Q9PX71
P20999
P04920
P48751
Q96Q91
P59052
P02730
Q9P2W7
Q9NPZ5
O94766
O75752
Q8NCR0
Q6Y288
Q9NY97
Q9Y2A9
Q9C0J1
Q9BYG0
Q6ZMB0
Q8NFL0
Q7Z7M8
Q6UX72
Q67FW5
Q9Y5Z6
O43825
O96024
Q9Y2C3
Q96L58
Q9PX43
P21000
O43505
Q00973
Q8NHY0
Q6L9W6
Q76KP1
P15291
O60909
O60512
O60513
O43286
Q9UBX8
Q9UBV7
Q9QJ59
P21001
Q9QJ58
P21115
Q96895
P68443
Q69066
P68445
P21004
Q9QJ13
Q9UPM9
Q9BPU9
Q9QJ10
P21005
Q8WXS3
P0C853
Q14032
Q9NWV8
Q8WZ19
Q13829
Q9H3F6
P56817
Q9Y5Z0
O14867
Q9BYV9
Q6ZUV0
O00154
Q92934
Q9H503
O75531
Q99933
O95816
O95817
O95429
Q9UL15
P46379
Q13072
Q86Y30
Q86Y29
Q86Y28
Q86Y27
Q9P281
Q8TBE0
O14514
O60241
O60242
Q9UQB8
O94812
Q6ZNE5
Q16611
P0CK58
P0CK59
Q13145
Q8NDB2
Q8N9N5
Q8IXM2
Q92560
Q9UHQ4
P51572
Q99728
P03228
P0C6N0
P0CW72
Q9BZE3
Q9NY43
Q9HBU1
Q9UMQ3
P35613
P80723
P82251
Q8N1L9
Q9NR55
Q16520
Q07812
Q9NRL2
Q9UIG0
Q9UIF9
Q9UIF8
Q96PG8
Q9BXH1
A8MTZ0
Q8ND07
Q8TAM1
Q6ZW61
Q8NFJ9
Q9BXC9
Q96RK4
Q8N3I7
Q8IWZ6
Q8WY36
Q9H165
Q9C0K0
P50895
Q6ZUJ8
P56945
O75815
O75363
Q9H6U6
Q8TDM0
P54687
O15382
Q9P287
Q9NWK9
Q9HAY6
Q9BYV7
O60756
O14874
O95999
P10415
P20749
Q8N143
P41182
Q4VC05
Q9BQE9
Q8WUZ0
P0C6P0
Q86UU0
O00512
Q9NYF8
Q8N888
Q5H9F3
Q6W2J9
P11274
Q9Y276
Q8NFC6
Q8IYS8
Q9BUT1
Q02338
P0C742
Q3KSQ7
P03225
P23560
A6H8Y1
Q3B7T3
Q14457
A8MW95
Q9BUH8
P14353
P29169
P27402
P29170
P14355
P27403
Q8NDZ0
Q5T5X7
Q6ZU67
Q7L4P6
Q5SZJ8
Q8N7W2
O76090
Q8NFU1
Q8N1M1
Q8NFU0
Q9NYM9
O15155
Q6UXH0
P89873
Q9HBH7
Q9BXY8
Q00994
Q9NWD9
Q5H9J7
Q9NZS9
P14347
Q12934
Q13515
P16278
P16442
Q15582
P08236
Q6P575
Q7RTU4
Q7RTS1
Q8NFJ8
Q8NDY6
O14503
Q9C0J9
P03181
Q6PI77
C9JSJ3
Q93088
Q9H2M3
P55061
Q9UHR4
Q6UXY1
Q9H694
Q96G01
Q8TD16
Q6ZP65
A1A5D9
P55957
P53004
Q9Y6D6
Q9Y6D5
Q5TH69
Q13323
O00499
Q9UBW5
Q9NQY0
Q96LW7
Q13075
Q13490
Q13489
O15392
Q9NR09
Q96CA5
Q96P09
Q86UB2
P46663
P30411
P0C724
P30117
Q3KSS1
P78537
Q6QNY1
Q6QNY0
Q9NUP1
Q8TDH9
Q9UL45
A4D250
P62952
Q8IZY5
P51451
Q3KST3
P03199
P68345
Q13867
A8MY62
P54132
Q8WV28
P0C717
Q3KST5
P03197
P30043
Q5H9B9
P13881
P13882
P03493
Q80DN6
P08383
P0C0X4
O00327
Q8WYA1
Q96LC9
P35226
O95393
O95972
P13497
Q9NSY1
P12643
P55107
P12645
P12644
P22003
P22004
P18075
Q7Z5Y6
P34820
Q8N8U9
Q13873
P36894
O00238
Q1HVH3
P03192
Q3KSU2
Q14692
Q1RMZ1
P51813
Q7Z5W3
Q01954
Q6ZN30
O60238
Q12982
Q12983
Q7Z465
P0C737
P0C739
P0C738
Q1HVB5
Q8AZJ3
P0C733
Q9BWV1
Q96IK1
O75936
Q9UMX3
Q9Y3E2
Q9H3K6
Q53S33
Q8N9W6
Q14137
Q7L3V2
Q6PGQ7
Q53HL2
O14613
Q9UKI2
Q6NZY7
Q9H3Q1
Q00587
Q9GZL8
Q86WA6
Q9NP55
Q96DR5
Q9BQP9
Q8TDL5
Q8N4F0
P59826
P59827
Q8NFQ5
Q8NFQ6
P17213
P50747
O95861
Q12830
O15178
P15056
Q7Z569
P59051
Q6PJG6
P38398
P51587
P46736
O95696
P25440
Q15059
O60885
Q9NPI1
Q9H0E9
Q9H8M2
Q58F21
Q5VTR2
O75150
Q9NXR7
Q9HAW0
Q8WY22
O95415
Q6PL45
Q8WUW1
Q5PSV4
Q9HCU9
Q76B58
O60477
Q9C0B6
Q96NH3
Q5VW32
P55201
Q9ULD4
P0C723
P0C722
[truncated: 24,074 more rows]
